# Supplementary material for: A Consolidated Saccharification, Fermentation, and Transesterification Process (cSFT) Converting Castor Oil to Biodiesel with Cellulose-Derived Ethanol
Source: Int J Mol Sci. 2025 Dec 10;26(24):11902. doi: 10.3390/ijms262411902 (PMC12732804; doi:10.3390/ijms262411902)
Supplement: Supplementary file 1 [file ijms-26-11902-s001.zip]

Archive with 1 entries (1 files):
- ijms-4007729-supplementary.pdf
